# Supplementary material for: Structural Influences on Lithium-Ion Transport in Bismuth Oxides: A Molecular Dynamics Approach
Source: Materials (Basel). 2025 May 14;18(10):2287. doi: 10.3390/ma18102287 (PMC12113621; doi:10.3390/ma18102287)
Supplement: Supplementary file 1 [file materials-18-02287-s001.zip]

Archive with 1 entries (1 files):
- materials-3584548-supplementary.pdf
